# Supplementary material for: Metabolic Engineering of Nicotiana benthamiana to Produce Cannabinoid Precursors and Their Analogues
Source: Metabolites. 2022 Nov 25;12(12):1181. doi: 10.3390/metabo12121181 (PMC9786632; doi:10.3390/metabo12121181)
Supplement: Supplementary file 1 [file metabolites-12-01181-s001.zip]

Archive with 1 entries (1 files):
- metabolites-2027773-supplementary.pdf
